# Supplementary material for: ToxR Antagonizes H-NS Regulation of Horizontally Acquired Genes to Drive Host Colonization
Source: PLoS Pathog. 2016 Apr 12;12(4):e1005570. doi: 10.1371/journal.ppat.1005570 (PMC4829181; doi:10.1371/journal.ppat.1005570)
Supplement: S2 Table — (XLSX) [file ppat.1005570.s011.xlsx]

## Sheet: H-NS Peaks
Table S2. Coordinates of raw H-NS ChIP-seq peaks
Genes Bound	5' genome coordinate	3' genome coordinate
VC0175 - VC0177	175184	178308
VC0182 - VC0185	183905	188662
VC0227 - VC0229	232491	233970
VC0237 - VC0239	241921	243309
VC0242 - VC0250	247965	256095
VC0254	260575	260932
VC0255	261993	262290
VC0258 - VC0260	263889	265455
VC0269	274310	274670
VC0414	438329	438783
VC0490 - VC0492	524510	525696
VC0795 - VC0796	852736	853825
VC0810 - VC0812	865266	866962
VC0818 - VC0825	874972	887209
VC0825 - VC0826	888490	889005
VC0828 - VC0829	890109	891791
VC0831 - VC0845	893064	909264
VC0845	910933	911277
VC0859 - VC0861	925135	926479
VC0914 - VC0917	978140	979504
VC0927 - VC0930	990811	993665
VC0932 - VC0934	998533	999558
VC1071 - VC1073	1139031	1139764
VC1129 - VC1130	1197518	1198835
VC1280 - VC1282	1356531	1357592
VC1328 (mglC) - VC1329	1412806	1413776
VC1330 - VC1331	1414122	1415019
VC1403 - VC1405	1495726	1496257
VC1416- VC1417	1513118	1513705
VC1418 - VC1420	1515148	1517408
VC1444 - VC1445	1541320	1541801
VC1445	1542475	1542860
VC1448 - VC1450	1548519	1549428
VC1456 - VC1457	1567077	1568090
VC1577 - VC1579	1688153	1688553
VC1579	1689314	1689677
VC1585 - VC1587	1698032	1698959
VC1641	1767110	1767623
VC1653 - VC1654	1785322	1786585
VC1694	1828576	1828929
VC1773	1922955	1923369
VC1806 - VC1809	1950421	1952267
VC1820 - VC1821	1960925	1961791
VC1825	1966779	1967234
VC1947 - VC1949	2098013	2098953
VC2385- VC2387	2549587	2553067
VCA0093 - VCA0095	101479	102432
VCA0105	114674	115161
VCA0106	116287	116635
VCA0123 - VCA0125	140165	141182
VCA0161 (tnaA) - VCA0163	179841	180796
VCA0199 - VCA0201	216444	219550
VCA0219	237298	237766
VCA0223 - VCA0225	246659	247551
VCA0283	303318	303768
VCA0334	334515	335316
VCA0361	350542	350947
VCA0363	351531	352046
VCA0374	359162	359736
VCA03699 - VCA0400	374128	374395
VCA0405	377321	377805
VCA0413	381439	381874
VCA0433	392575	393088
VCA0440 - VCA0441	369445	397326
VCA0446 - VCA0447	400044	401101
VCA0451 - VCA0454	403254	405662
VCA0457 - VCA0458	407754	409381
VCA0523 - VCA0524	456989	458535
VCA0576	515667	516116
VCA0628	563737	566078
VCA0691	630058	630711
VCA0873- VCA0874	826510	827830
VCA0875 - VCA0876	829344	830140
VCA0879 - VCA0881	832228	833278
VCA0931 - VCA0935	885747	886785
VCA0952	901359	902503
VCA1063 - VCA1066	1015270	1016153
