# Supplementary material for: ToxR Antagonizes H-NS Regulation of Horizontally Acquired Genes to Drive Host Colonization
Source: PLoS Pathog. 2016 Apr 12;12(4):e1005570. doi: 10.1371/journal.ppat.1005570 (PMC4829181; doi:10.1371/journal.ppat.1005570)
Supplement: S3 Table — (XLSX) [file ppat.1005570.s012.xlsx]

## Sheet: contents
Table S3. Number of DNA consensus motif occurences in V. cholerae genomes determined by FIMO
Tab 1	ToxR motif	TNAAANNNNNTNAAA
Tab 2	TcpP motif	TTATGTAATACGTCTGTAA
Tab 3	H-NS motif	AAAAATAAAA
Tab 4	new ToxR motif	ATCAAAAAAAATAAAAAT

## Sheet: Tab1 -ToxR
Database	Motif occurences (p < 0.0001)
Vibrio cholerae IEC224 uid81153	789
Vibrio cholerae LMA3894 4 uid61113	700
Vibrio cholerae M66 2 uid32851	768
Vibrio cholerae MJ 1236 uid33555	822
Vibrio cholerae O1 2010EL 1786 uid59943	782
Vibrio cholerae O395 uid15667	797
Vibrio cholerae O395 uid32853	797
Vibrio cholerae uid36	785
TNAAANNNNNTNAAA

## Sheet: Tab2 - TcpP
Database	Motif occurences (p < 0.0001)
Vibrio cholerae IEC224 uid81153	436
Vibrio cholerae LMA3894 4 uid61113	367
Vibrio cholerae M66 2 uid32851	416
Vibrio cholerae MJ 1236 uid33555	466
Vibrio cholerae O1 2010EL 1786 uid59943	435
Vibrio cholerae O395 uid15667	434
Vibrio cholerae O395 uid32853	438
Vibrio cholerae uid36	433
TTATGTAATACGTCTGTAA

## Sheet: Tab3 - HNS
Database	Motif occurences (p < 0.0001)
Vibrio cholerae IEC224 uid81153	937
Vibrio cholerae LMA3894 4 uid61113	742
Vibrio cholerae M66 2 uid32851	897
Vibrio cholerae MJ 1236 uid33555	1016
Vibrio cholerae O1 2010EL 1786 uid59943	953
Vibrio cholerae O395 uid15667	946
Vibrio cholerae O395 uid32853	947
Vibrio cholerae uid36	943
AAAAATAAAA

## Sheet: Tab4 - ToxR
Database	Motif occurences (p < 0.0001)
Vibrio cholerae IEC224 uid81153	1280
Vibrio cholerae LMA3894 4 uid61113	979
Vibrio cholerae M66 2 uid32851	1184
Vibrio cholerae MJ 1236 uid33555	1361
Vibrio cholerae O1 2010EL 1786 uid59943	1263
Vibrio cholerae O395 uid15667	1288
Vibrio cholerae O395 uid32853	1294
Vibrio cholerae uid36	1264
ATCAAAAAAAATAAAAAT
